# Supplementary material for: Synergy of Extremely Low-Frequency Electromagnetic Fields (ELFEFs) and Sex Hormones Against Oxidative Stress in Multiple Sclerosis
Source: Antioxidants (Basel). 2026 Jul 6;15(7):851. doi: 10.3390/antiox15070851 (PMC13403973; doi:10.3390/antiox15070851)
Supplement: Supplementary file 1 [file antioxidants-15-00851-s001.zip]

Archive with 1 entries (1 files):
- antioxidants-4347488-supplementary.pdf
